# Supplementary material for: Assessing Asiatic cheetah’s individual diet using metabarcoding and its implication for conservation
Source: Sci Rep. 2022 Jul 6;12:11403. doi: 10.1038/s41598-022-15065-1 (PMC9259742; doi:10.1038/s41598-022-15065-1)
Supplement: Supplementary file 1 — Supplementary Information. [file 41598_2022_15065_MOESM1_ESM.xlsx]

## Sheet: Title
Supplementary Information for:
Assessing Asiatic cheetah’s individual diet using metabarcoding and its implication for conservation
Leili Khalatbari1,2,3,4, Bastian Egeter1,5, Hamed Abolghasemi6, Ehsan Hakimi7, Taher Ghadirian8, Amir Hosein Khaleghi Hamidi8, Houman Jowkar7,8, Urs Breitenmoser8, José Carlos Brito1,2,3
1- CIBIO, Centro de Investigação em Biodiversidade e Recursos Genéticos, InBIO Laboratório Associado, Campus de Vairão, Universidade do Porto, 4485-661 Vairão, Portugal
2- Departamento de Biologia, Faculdade de Ciências, Universidade do Porto, 4099-002 Porto, Portugal
3- BIOPOLIS Program in Genomics, Biodiversity and Land Planning, CIBIO, Campus de Vairão, 4485-661 Vairão, Portugal
4- Mohitban Society, No. 91, Moghaddas Ardebili str., 19859-14747 Tehran, Iran.
5- NatureMetrics, 1 Occam Court, Surrey Research Park, Guildford, GU2 7HJ, United Kingdom
6- Freelance conservationist, No.1, Alley 25, Heydarpour st., Motahari blvd., 7718936846 Rafsanjan, Kerman, Iran.
7- Conservation of Asiatic Cheetah Project, I.R. Iran Department of Environment, Pardisan Park, Hemmat Highway, 11396 Tehran, Iran.
8- IUCN/SSC Cat Specialist Group, c/o KORA, 3074 Muri, Switzerland.
Content:
Supplementary Method. Scripts used for reading the sequencing data and taxonomic assignment.
Supplementary Figure 1. Regional accumulation curve of species observed in the diet.
Supplementary Figure 2. Comparison of relative percent consumption of different species to relative abundance of prey in each area.
Supplementary Table 1. Detailed prey items found in each scat and genotyped individuals.
Supplementary Table 2. Detailed prey items consumed by each individuals.
Supplementary Table 3. Sequences database used for distinguishing domestic from wild Ovis and Capra.
Supplementary Table 4. Microsatellite multiplexes, primer data and PCR thermocycling conditions for the Asiatic cheetah.
Supplementary Table 5. Detailed taxatable produced from 16S_mam primer
Supplementary Table 6. Detailed taxatable produced from 12SV5.1 primer
Supplementary Table 7. Detailed taxatable produced from Egeter-2019-Cap primer

## Sheet: SM Method
Supplementary Method. Scripts used for reading the sequencing data and taxonomic assignment.
Commands used for each resultant fastq file:
vsearch --fastq_filter file.flash2_merged.fastq --fastq_maxee 1 --fastq_qmax 500 --notrunclabels --fasta_width 0 --qmask none --fastaout
file.flash2_merged.vsearch_qfilt.fasta
cutadapt -a "Primer_F...Primer_R" file.flash2_merged.vsearch_qfilt.fasta -f fasta --discard-untrimmed --no-indels --match-read-wildcards -j 2 -o file.flash2_merged.vsearch_qfilt.cutadapt.fasta
vsearch --derep_fulllength file.flash2_merged.vsearch_qfilt.cutadapt.fasta --sizein --sizeout --minuniquesize 2 --notrunclabels --fasta_width 0 --qmask none --output file.flash2_merged.vsearch_qfilt.cutadapt.vsearch_uniq.fasta
vsearch --fastx_filter file.flash2_merged.vsearch_qfilt.cutadapt.vsearch_uniq.fasta --fastq_minlen 70 --fastq_maxlen 130 --minsize 2 --sizein --sizeout --notrunclabels --fasta_width 0 --qmask none --fastaout file.flash2_merged.vsearch_qfilt.cutadapt.vsearch_uniq.vsearch_afilt.fasta
Commands used for taxonomic assignment:
blastn' -query file.flash2_merged.vsearch_qfilt.cutadapt.vsearch_uniq.vsearch_afilt.fasta -task megablast -db 12S_amphibian_database -outfmt '6 qseqid evalue staxid pident qcovs' -max_target_seqs 100 -max_hsps 1 -out blast.results.txt
metabin -i blast.results.txt -S 99 -G 95 -F 93 -A 75 –topS 100 –topG 100 –topF 100 –topAF 0

## Sheet: SM_Fig.1
Supplementary Figure 1. Regional accumulation curve of species observed in the diet. Horizontal axis shows number of samples and vertical axis shows number of observed species.

## Sheet: SM_Fig.2
Supplementary Figure 2. Comparison of relative percent consumption of different species (upper graphs) to relative abundance of prey (lower graphs) in each area.

## Sheet: SM_Tab.1
Supplementary Table 1. Detailed prey items found in each scat and genotyped individuals. F indicates females and M indicates males.
Sample ID	Area	Individual ID	Ovis wild	Capra wild	Lepus europaeus	Gazella subgutturosa	Sus scrofa	Camelus dromedarius	Galliformes	Squamata	Chiroptera	Jaculus;NA	Meriones meridianus	Mus musculus	Vulpes vulpes
AJV335	Touran	F1			1
AJV337	Touran	F1	1		1
AJV344	Touran	F1			1
AJV35	Touran	F1			1
AJV307	Touran	F2			1
AJV238	Touran	M1	1
AJV239	Touran	M1	1
AJV306	Touran	M1	1
AJV308	Touran	M1	1
AJV36	Touran	M1	1
AJV42	Touran	M1	1
AJV63	Touran	M1	1
AJV70	Touran	M1	1
AJV85	Touran	M2	1
AJV225	Touran	M2			1
AJV233	Touran	M2	1
AJV234	Touran	M2	1
AJV237	Touran	M2	1
AJV304	Touran	M2	1
AJV305	Touran	M2	1					1
AJV338	Touran	M2		1
AJV339	Touran	M2		1
AJV341	Touran	M2	1
AJV342	Touran	M2		1
AJV343	Touran	M2	1	1	1
AJV346	Touran	M2			1
AJV347	Touran	M2	1
AJV348	Touran	M2		1
AJV349	Touran	M2		1
AJV74	Touran	M2	1
AJV78	Touran	M2	1
AJV223	Touran	M2	1										1
AJV224	Touran	M2	1
AJV72	Touran	M3	1
AJV334	Touran	M4	1
AJV312	Touran	M6	1	1
AJV125	Touran	M Unuidentified			1
AJV229	Touran	M Unuidentified	1
AJV232	Touran	M Unuidentified	1
AJV235	Touran	M Unuidentified	1
AJV236	Touran	M Unuidentified	1				1
AJV26	Touran	M Unuidentified			1
AJV33	Touran	M Unuidentified	1
AJV336	Touran	M Unuidentified	1
AJV34	Touran	M Unuidentified		1
AJV340	Touran	M Unuidentified	1
AJV345	Touran	M Unuidentified			1				1
AJV350	Touran	M Unuidentified	1
AJV352	Touran	M Unuidentified			1
AJV40	Touran	M Unuidentified	1
AJV61	Touran	M Unuidentified	1
AJV62	Touran	M Unuidentified	1
AJV66	Touran	M Unuidentified	1
AJV71	Touran	M Unuidentified	1		1						1
AJV73	Touran	M Unuidentified	1				1
AJV79	Touran	M Unuidentified	1
AJV81	Touran	M Unuidentified	1
AJV98	Touran	M Unuidentified								1		1	1
AJV362	Miandasht	M5				1	1
AJV364	Miandasht	M5				1
AJV368	Miandasht	M5			1
AJV375	Miandasht	M5				1
AJV24	Miandasht	M Unuidentified												1
AJV378	Miandasht	M Unuidentified				1
AJV1	Naybandan	M6	1		1			1
AJV163	Naybandan	M6	1
AJV170	Naybandan	M6	1
AJV172	Naybandan	M6						1
AJV174	Naybandan	M6	1
AJV176	Naybandan	M6	1
AJV177	Naybandan	M6	1
AJV178	Naybandan	M6	1
AJV165	Naybandan	M7	1
AJV298	Naybandan	M7		1
AJV171	Naybandan	M Unuidentified	1
AJV299	Naybandan	M Unuidentified	1
AJV276	Yazd	F3		1
AJV11	Yazd	M8	1	1
AJV15	Yazd	M8	1	1
AJV263	Yazd	M8	1
AJV271	Yazd	M8		1
AJV277	Yazd	M8	1
AJV278	Yazd	M8	1	1
AJV279	Yazd	M8	1
AJV282	Yazd	M8	1
AJV283	Yazd	M8	1	1
AJV286	Yazd	M8	1
AJV287	Yazd	M8		1
AJV289	Yazd	M8	1	1											1
AJV294	Yazd	M8		1
AJV295	Yazd	M8	1
AJV296	Yazd	M8	1	1
AJV300	Yazd	M8		1
AJV301	Yazd	M8	1
AJV270	Yazd	M8		1
AJV17	Yazd	M9	1	1
AJV266	Yazd	M9	1
AJV269	Yazd	M9		1
AJV252	Yazd	M9	1
AJV264	Yazd	M9	1
AJV272	Yazd	M9		1	1
AJV273	Yazd	M9		1
AJV274	Yazd	M9	1
AJV281	Yazd	M9		1
AJV285	Yazd	M9	1
AJV288	Yazd	M9	1
AJV290	Yazd	M9	1
AJV302	Yazd	M9		1
AJV245	Yazd	M9						1
AJV293	Yazd	M9		1
AJV21	Yazd	M10	1
AJV267	Yazd	M10	1
AJV280	Yazd	M10	1
AJV284	Yazd	M10	1
AJV291	Yazd	M10		1			1
AJV297	Yazd	M10	1	1
AJV256	Yazd	M11		1
AJV255	Yazd	M11	1
AJV249	Yazd	M Unuidentified	1

## Sheet: SM_Tab.2
Supplementary Table 2. Detailed prey items consumed by each individuals, F indicates females and M indicates males.
In Touran the dominant male of the area (M2) has consumed most of the ibexes in this area, which could be partly due to larger number of scats that we obtained from this individual or can show its larger home range in comparison to other ones. The other known individual in this area that consumed ibex is the male from Naybandan (M6), suggesting that probably it was chased away from more optimal h…
Area	Individual	N scats	Ovis vignei	Capra aegargus	Lepus capensis	Gazella subguturosa	Sus scrofa	Camelus dromedarius	Galliformes	Squamata	Chiroptera	Jaculus;NA	Meriones meridianus	Mus musculus	Vulpes vulpes
Touran	F1	4	1		4
	F2	1			1
	M1	8	8
	M2	20	13	6	3			1					1
	M3	1	1										1
	M4	1	1
	M6	1	1	1
	Unidentified	22	16	1	5		2		1	1	1	1	1
Miandasht	M5	4			1	3	1
	Unidentified	2				1								1
Naybandan	M6	8	7		1			2
	M7	2	1	1
	Unidentified	2	2
Yazd	F3	1		1
	M8	18	13	11											1
	M9	15	8	7	1			1
	M10	6	5	2			1
	M11	2	1	1
	Unidentified	1	1

## Sheet: SM_Tab.3
Supplementary Table 3. Sequences database used for distinguishing domestic from wild Ovis and Capra.
Accession Number	Assigned to	Country	Reference
KR059210	Capra wild	Colli et al. 2015	Iran
KR059221	Capra wild	Colli et al. 2015	Iran
KR059219	Capra wild	Colli et al. 2015	Iran
KR059222	Capra wild	Colli et al. 2015	Iran
KY576030	Capra domestic	Beigmohammadi et al. 2018	Iran
KX622091	Capra domestic	Karimi et al. 2017	Iran
KX622090	Capra domestic	Karimi et al. 2017	Iran
KX622088	Capra domestic	Karimi et al. 2017	Iran
WC1_Assembly-EDITED	Capra wild	this study	Iran
WC2_Assembly-EDITED	Capra wild	this study	Iran
DO6_Assembly-EDITED	Ovis domestic	this study	Iran
DO5_Assembly-EDITED	Ovis domestic	this study	Iran
WO6_Assembly-EDITED	Ovis wild	this study	Iran
DO2_Assembly-EDITED	Ovis domestic	this study	Iran
WO5_Assembly-EDITED_2	Ovis wild	this study	Iran
WO1_Assembly-EDITED	Ovis wild	this study	Iran
DO3_Assembly-EDITED	Ovis domestic	this study	Iran
WO3_Assembly-EDITED	Ovis wild	this study	Iran
DO4_Assembly-EDITED	Ovis domestic	this study	Iran
WO2_Assembly-EDITED	Ovis wild	this study	Iran
DO1_Assembly-EDITED	Ovis domestic	this study	Iran
WO4_Assembly-EDITED	Ovis wild	this study	Iran
EF989163	Capra wild	Naderi et al. 2008	Iran
EF989164	Capra wild	Naderi et al. 2008	Iran
EF989165	Capra wild	Naderi et al. 2008	Iran
EF989166	Capra wild	Naderi et al. 2008	Iran
EF989167	Capra wild	Naderi et al. 2008	Iran
EF989168	Capra wild	Naderi et al. 2008	Iran
EF989169	Capra wild	Naderi et al. 2008	Iran
EF989170	Capra wild	Naderi et al. 2008	Iran
EF989171	Capra wild	Naderi et al. 2008	Iran
EF989172	Capra wild	Naderi et al. 2008	Iran
EF989173	Capra wild	Naderi et al. 2008	Iran
EF989174	Capra wild	Naderi et al. 2008	Iran
EF989175	Capra wild	Naderi et al. 2008	Iran
EF989176	Capra wild	Naderi et al. 2008	Iran
EF989177	Capra wild	Naderi et al. 2008	Iran
EF989178	Capra wild	Naderi et al. 2008	Iran
EF989179	Capra wild	Naderi et al. 2008	Iran
EF989180	Capra wild	Naderi et al. 2008	Iran
EF989181	Capra wild	Naderi et al. 2008	Iran
EF989182	Capra wild	Naderi et al. 2008	Iran
EF989192	Capra wild	Naderi et al. 2008	Iran
EF989193	Capra wild	Naderi et al. 2008	Iran
EF989194	Capra wild	Naderi et al. 2008	Iran
EF989195	Capra wild	Naderi et al. 2008	Iran
EF989196	Capra wild	Naderi et al. 2008	Iran
EF989197	Capra wild	Naderi et al. 2008	Iran
EF989198	Capra wild	Naderi et al. 2008	Iran
EF989199	Capra wild	Naderi et al. 2008	Iran
EF989202	Capra wild	Naderi et al. 2008	Iran
EF989203	Capra wild	Naderi et al. 2008	Iran
EF989204	Capra wild	Naderi et al. 2008	Iran
EF989205	Capra wild	Naderi et al. 2008	Iran
EF989206	Capra wild	Naderi et al. 2008	Iran
EF989207	Capra wild	Naderi et al. 2008	Iran
EF989208	Capra wild	Naderi et al. 2008	Iran
EF989209	Capra wild	Naderi et al. 2008	Iran
EF989210	Capra wild	Naderi et al. 2008	Iran
EF989211	Capra wild	Naderi et al. 2008	Iran
EF989212	Capra wild	Naderi et al. 2008	Iran
EF989213	Capra wild	Naderi et al. 2008	Iran
EF989214	Capra wild	Naderi et al. 2008	Iran
EF989215	Capra wild	Naderi et al. 2008	Iran
EF989216	Capra wild	Naderi et al. 2008	Iran
EF989217	Capra wild	Naderi et al. 2008	Iran
EF989218	Capra wild	Naderi et al. 2008	Iran
EF989219	Capra wild	Naderi et al. 2008	Iran
EF989220	Capra wild	Naderi et al. 2008	Iran
EF989221	Capra wild	Naderi et al. 2008	Iran
EF989222	Capra wild	Naderi et al. 2008	Iran
EF989223	Capra wild	Naderi et al. 2008	Iran
EF989224	Capra wild	Naderi et al. 2008	Iran
EF989225	Capra wild	Naderi et al. 2008	Iran
EF989226	Capra wild	Naderi et al. 2008	Iran
EF989227	Capra wild	Naderi et al. 2008	Iran
EF989228	Capra wild	Naderi et al. 2008	Iran
EF989229	Capra wild	Naderi et al. 2008	Iran
EF989230	Capra wild	Naderi et al. 2008	Iran
EF989231	Capra wild	Naderi et al. 2008	Iran
EF989232	Capra wild	Naderi et al. 2008	Iran
EF989233	Capra wild	Naderi et al. 2008	Iran
EF989234	Capra wild	Naderi et al. 2008	Iran
EF989235	Capra wild	Naderi et al. 2008	Iran
EF989236	Capra wild	Naderi et al. 2008	Iran
EF989237	Capra wild	Naderi et al. 2008	Iran
EF989238	Capra wild	Naderi et al. 2008	Iran
EF989239	Capra wild	Naderi et al. 2008	Iran
EF989240	Capra wild	Naderi et al. 2008	Iran
EF989241	Capra wild	Naderi et al. 2008	Iran
EF989242	Capra wild	Naderi et al. 2008	Iran
EF989243	Capra wild	Naderi et al. 2008	Iran
EF989244	Capra wild	Naderi et al. 2008	Iran
EF989245	Capra wild	Naderi et al. 2008	Iran
EF989246	Capra wild	Naderi et al. 2008	Iran
EF989247	Capra wild	Naderi et al. 2008	Iran
EF989248	Capra wild	Naderi et al. 2008	Iran
EF989249	Capra wild	Naderi et al. 2008	Iran
EF989250	Capra wild	Naderi et al. 2008	Iran
EF989251	Capra wild	Naderi et al. 2008	Iran
EF989252	Capra wild	Naderi et al. 2008	Iran
EF989253	Capra wild	Naderi et al. 2008	Iran
EF989254	Capra wild	Naderi et al. 2008	Iran
EF989255	Capra wild	Naderi et al. 2008	Iran
EF989256	Capra wild	Naderi et al. 2008	Iran
EF989257	Capra wild	Naderi et al. 2008	Iran
EF989258	Capra wild	Naderi et al. 2008	Iran
EF989259	Capra wild	Naderi et al. 2008	Iran
EF989260	Capra wild	Naderi et al. 2008	Iran
EF989261	Capra wild	Naderi et al. 2008	Iran
EF989262	Capra wild	Naderi et al. 2008	Iran
EF989263	Capra wild	Naderi et al. 2008	Iran
EF989264	Capra wild	Naderi et al. 2008	Iran
EF989265	Capra wild	Naderi et al. 2008	Iran
EF989266	Capra wild	Naderi et al. 2008	Iran
EF989267	Capra wild	Naderi et al. 2008	Iran
EF989268	Capra wild	Naderi et al. 2008	Iran
EF989269	Capra wild	Naderi et al. 2008	Iran
EF989270	Capra wild	Naderi et al. 2008	Iran
EF989271	Capra wild	Naderi et al. 2008	Iran
EF989272	Capra wild	Naderi et al. 2008	Iran
EF989273	Capra wild	Naderi et al. 2008	Iran
EF989274	Capra wild	Naderi et al. 2008	Iran
EF989275	Capra wild	Naderi et al. 2008	Iran
EF989276	Capra wild	Naderi et al. 2008	Iran
EF989277	Capra wild	Naderi et al. 2008	Iran
EF989278	Capra wild	Naderi et al. 2008	Iran
EF989279	Capra wild	Naderi et al. 2008	Iran
EF989280	Capra wild	Naderi et al. 2008	Iran
EF989281	Capra wild	Naderi et al. 2008	Iran
EF989282	Capra wild	Naderi et al. 2008	Iran
EF989283	Capra wild	Naderi et al. 2008	Iran
EF989284	Capra wild	Naderi et al. 2008	Iran
EF989285	Capra wild	Naderi et al. 2008	Iran
EF989286	Capra wild	Naderi et al. 2008	Iran
EF989287	Capra wild	Naderi et al. 2008	Iran
EF989288	Capra wild	Naderi et al. 2008	Iran
EF989289	Capra wild	Naderi et al. 2008	Iran
EF989290	Capra wild	Naderi et al. 2008	Iran
EF989291	Capra wild	Naderi et al. 2008	Iran
EF989292	Capra wild	Naderi et al. 2008	Iran
EF989293	Capra wild	Naderi et al. 2008	Iran
EF989294	Capra wild	Naderi et al. 2008	Iran
EF989295	Capra wild	Naderi et al. 2008	Iran
EF989296	Capra wild	Naderi et al. 2008	Iran
EF989297	Capra wild	Naderi et al. 2008	Iran
EF989298	Capra wild	Naderi et al. 2008	Iran
EF989299	Capra wild	Naderi et al. 2008	Iran
EF989300	Capra wild	Naderi et al. 2008	Iran
EF989301	Capra wild	Naderi et al. 2008	Iran
EF989302	Capra wild	Naderi et al. 2008	Iran
EF989303	Capra wild	Naderi et al. 2008	Iran
EF989304	Capra wild	Naderi et al. 2008	Iran
EF989305	Capra wild	Naderi et al. 2008	Iran
EF989306	Capra wild	Naderi et al. 2008	Iran
EF989307	Capra wild	Naderi et al. 2008	Iran
EF989308	Capra wild	Naderi et al. 2008	Iran
EF989309	Capra wild	Naderi et al. 2008	Iran
EF989310	Capra wild	Naderi et al. 2008	Iran
EF989311	Capra wild	Naderi et al. 2008	Iran
EF989312	Capra wild	Naderi et al. 2008	Iran
EF989313	Capra wild	Naderi et al. 2008	Iran
EF989314	Capra wild	Naderi et al. 2008	Iran
EF989315	Capra wild	Naderi et al. 2008	Iran
EF989316	Capra wild	Naderi et al. 2008	Iran
EF989317	Capra wild	Naderi et al. 2008	Iran
EF989318	Capra wild	Naderi et al. 2008	Iran
EF989319	Capra wild	Naderi et al. 2008	Iran
EF989320	Capra wild	Naderi et al. 2008	Iran
EF989321	Capra wild	Naderi et al. 2008	Iran
EF989322	Capra wild	Naderi et al. 2008	Iran
EF989323	Capra wild	Naderi et al. 2008	Iran
EF989324	Capra wild	Naderi et al. 2008	Iran
EF989325	Capra wild	Naderi et al. 2008	Iran
EF989326	Capra wild	Naderi et al. 2008	Iran
EF989327	Capra wild	Naderi et al. 2008	Iran
EF989328	Capra wild	Naderi et al. 2008	Iran
EF989329	Capra wild	Naderi et al. 2008	Iran
EF989330	Capra wild	Naderi et al. 2008	Iran
EF989331	Capra wild	Naderi et al. 2008	Iran
EF989332	Capra wild	Naderi et al. 2008	Iran
EF989333	Capra wild	Naderi et al. 2008	Iran
EF989334	Capra wild	Naderi et al. 2008	Iran
EF989335	Capra wild	Naderi et al. 2008	Iran
EF989336	Capra wild	Naderi et al. 2008	Iran
EF989337	Capra wild	Naderi et al. 2008	Iran
EF989360	Capra wild	Naderi et al. 2008	Iran
EF989361	Capra wild	Naderi et al. 2008	Iran
EF989362	Capra wild	Naderi et al. 2008	Iran
EF989363	Capra wild	Naderi et al. 2008	Iran
EF989364	Capra wild	Naderi et al. 2008	Iran
EF989365	Capra wild	Naderi et al. 2008	Iran
EF989366	Capra wild	Naderi et al. 2008	Iran
EF989367	Capra wild	Naderi et al. 2008	Iran
EF989368	Capra wild	Naderi et al. 2008	Iran
EF989369	Capra wild	Naderi et al. 2008	Iran
EF989370	Capra wild	Naderi et al. 2008	Iran
EF989371	Capra wild	Naderi et al. 2008	Iran
EF989372	Capra wild	Naderi et al. 2008	Iran
EF989373	Capra wild	Naderi et al. 2008	Iran
EF989374	Capra wild	Naderi et al. 2008	Iran
EF989375	Capra wild	Naderi et al. 2008	Iran
EF989376	Capra wild	Naderi et al. 2008	Iran
EF989377	Capra wild	Naderi et al. 2008	Iran
EF989378	Capra wild	Naderi et al. 2008	Iran
EF989379	Capra wild	Naderi et al. 2008	Iran
EF989380	Capra wild	Naderi et al. 2008	Iran
EF989381	Capra wild	Naderi et al. 2008	Iran
EF989382	Capra wild	Naderi et al. 2008	Iran
EF989383	Capra wild	Naderi et al. 2008	Iran
EF989384	Capra wild	Naderi et al. 2008	Iran
EF989385	Capra wild	Naderi et al. 2008	Iran
EF989386	Capra wild	Naderi et al. 2008	Iran
EF989387	Capra wild	Naderi et al. 2008	Iran
EF989388	Capra wild	Naderi et al. 2008	Iran
EF989389	Capra wild	Naderi et al. 2008	Iran
EF989390	Capra wild	Naderi et al. 2008	Iran
EF989391	Capra wild	Naderi et al. 2008	Iran
EF989392	Capra wild	Naderi et al. 2008	Iran
EF989393	Capra wild	Naderi et al. 2008	Iran
EF989394	Capra wild	Naderi et al. 2008	Iran
EF989395	Capra wild	Naderi et al. 2008	Iran
EF989396	Capra wild	Naderi et al. 2008	Iran
EF989397	Capra wild	Naderi et al. 2008	Iran
EF989398	Capra wild	Naderi et al. 2008	Iran
EF989399	Capra wild	Naderi et al. 2008	Iran
EF989400	Capra wild	Naderi et al. 2008	Iran
EF989401	Capra wild	Naderi et al. 2008	Iran
EF989402	Capra wild	Naderi et al. 2008	Iran
EF989403	Capra wild	Naderi et al. 2008	Iran
EF989404	Capra wild	Naderi et al. 2008	Iran
EF989405	Capra wild	Naderi et al. 2008	Iran
EF989406	Capra wild	Naderi et al. 2008	Iran
EF989407	Capra wild	Naderi et al. 2008	Iran
EF989408	Capra wild	Naderi et al. 2008	Iran
EF989409	Capra wild	Naderi et al. 2008	Iran
EF989410	Capra wild	Naderi et al. 2008	Iran
EF989411	Capra wild	Naderi et al. 2008	Iran
EF989412	Capra wild	Naderi et al. 2008	Iran
EF989413	Capra wild	Naderi et al. 2008	Iran
EF989414	Capra wild	Naderi et al. 2008	Iran
EF989415	Capra wild	Naderi et al. 2008	Iran
EF989416	Capra wild	Naderi et al. 2008	Iran
EF989417	Capra wild	Naderi et al. 2008	Iran
EF989418	Capra wild	Naderi et al. 2008	Iran
EF989419	Capra wild	Naderi et al. 2008	Iran
EF989420	Capra wild	Naderi et al. 2008	Iran
EF989421	Capra wild	Naderi et al. 2008	Iran
EF989422	Capra wild	Naderi et al. 2008	Iran
EF989423	Capra wild	Naderi et al. 2008	Iran
EF989425	Capra wild	Naderi et al. 2008	Iran
EF989426	Capra wild	Naderi et al. 2008	Iran
EF989427	Capra wild	Naderi et al. 2008	Iran
EF989428	Capra wild	Naderi et al. 2008	Iran
EF989429	Capra wild	Naderi et al. 2008	Iran
EF989430	Capra wild	Naderi et al. 2008	Iran
EF989431	Capra wild	Naderi et al. 2008	Iran
EF989432	Capra wild	Naderi et al. 2008	Iran
EF989433	Capra wild	Naderi et al. 2008	Iran
EF989434	Capra wild	Naderi et al. 2008	Iran
EF989435	Capra wild	Naderi et al. 2008	Iran
EF989436	Capra wild	Naderi et al. 2008	Iran
EF989437	Capra wild	Naderi et al. 2008	Iran
EF989438	Capra wild	Naderi et al. 2008	Iran
EF989439	Capra wild	Naderi et al. 2008	Iran
EF989440	Capra wild	Naderi et al. 2008	Iran
EF989441	Capra wild	Naderi et al. 2008	Iran
EF989442	Capra wild	Naderi et al. 2008	Iran
EF989443	Capra wild	Naderi et al. 2008	Iran
EF989444	Capra wild	Naderi et al. 2008	Iran
EF989445	Capra wild	Naderi et al. 2008	Iran
EF989446	Capra wild	Naderi et al. 2008	Iran
EF989447	Capra wild	Naderi et al. 2008	Iran
EF989448	Capra wild	Naderi et al. 2008	Iran
EF989449	Capra wild	Naderi et al. 2008	Iran
EF989450	Capra wild	Naderi et al. 2008	Iran
EF989457	Capra wild	Naderi et al. 2008	Iran
EF989458	Capra wild	Naderi et al. 2008	Iran
EF989468	Capra wild	Naderi et al. 2008	Iran
EF989424	Capra wild	Naderi et al. 2008	Iran
EF989482	Capra wild	Naderi et al. 2008	Iran
EF989483	Capra wild	Naderi et al. 2008	Iran
EF989484	Capra wild	Naderi et al. 2008	Iran
EF989499	Capra wild	Naderi et al. 2008	Iran
EF989500	Capra wild	Naderi et al. 2008	Iran
EF989501	Capra wild	Naderi et al. 2008	Iran
EF989502	Capra wild	Naderi et al. 2008	Iran
EF989503	Capra wild	Naderi et al. 2008	Iran
EF989504	Capra wild	Naderi et al. 2008	Iran
EF989505	Capra wild	Naderi et al. 2008	Iran
EF989506	Capra wild	Naderi et al. 2008	Iran
EF989507	Capra wild	Naderi et al. 2008	Iran
EF989508	Capra wild	Naderi et al. 2008	Iran
EF989509	Capra wild	Naderi et al. 2008	Iran
EF989510	Capra wild	Naderi et al. 2008	Iran
EF989511	Capra wild	Naderi et al. 2008	Iran
EF989512	Capra wild	Naderi et al. 2008	Iran
EF989513	Capra wild	Naderi et al. 2008	Iran
EF989514	Capra wild	Naderi et al. 2008	Iran
EF989515	Capra wild	Naderi et al. 2008	Iran
EF989516	Capra wild	Naderi et al. 2008	Iran
EF989517	Capra wild	Naderi et al. 2008	Iran
EF989518	Capra wild	Naderi et al. 2008	Iran
EF989519	Capra wild	Naderi et al. 2008	Iran
EF989520	Capra wild	Naderi et al. 2008	Iran
EF989521	Capra wild	Naderi et al. 2008	Iran
EF989522	Capra wild	Naderi et al. 2008	Iran
EF989523	Capra wild	Naderi et al. 2008	Iran
EF989524	Capra wild	Naderi et al. 2008	Iran
EF989525	Capra wild	Naderi et al. 2008	Iran
EF989526	Capra wild	Naderi et al. 2008	Iran
EF989527	Capra wild	Naderi et al. 2008	Iran
EF989528	Capra wild	Naderi et al. 2008	Iran
EF989529	Capra wild	Naderi et al. 2008	Iran
EF989530	Capra wild	Naderi et al. 2008	Iran
EF989531	Capra wild	Naderi et al. 2008	Iran
EF989532	Capra wild	Naderi et al. 2008	Iran
EF989533	Capra wild	Naderi et al. 2008	Iran
EF989534	Capra wild	Naderi et al. 2008	Iran
EF989535	Capra wild	Naderi et al. 2008	Iran
EF989536	Capra wild	Naderi et al. 2008	Iran
EF989537	Capra wild	Naderi et al. 2008	Iran
EF989538	Capra wild	Naderi et al. 2008	Iran
EF989539	Capra wild	Naderi et al. 2008	Iran
EF989540	Capra wild	Naderi et al. 2008	Iran
EF989541	Capra wild	Naderi et al. 2008	Iran
EF989542	Capra wild	Naderi et al. 2008	Iran
EF989543	Capra wild	Naderi et al. 2008	Iran
EF989544	Capra wild	Naderi et al. 2008	Iran
EF989545	Capra wild	Naderi et al. 2008	Iran
EF989546	Capra wild	Naderi et al. 2008	Iran
EF989547	Capra wild	Naderi et al. 2008	Iran
EF989548	Capra wild	Naderi et al. 2008	Iran
EF989549	Capra wild	Naderi et al. 2008	Iran
EF989550	Capra wild	Naderi et al. 2008	Iran
EF989552	Capra wild	Naderi et al. 2008	Iran
EF989556	Capra wild	Naderi et al. 2008	Iran
EF989557	Capra wild	Naderi et al. 2008	Iran
EF989558	Capra wild	Naderi et al. 2008	Iran
EF989563	Capra wild	Naderi et al. 2008	Iran
EF989564	Capra wild	Naderi et al. 2008	Iran
EF989565	Capra wild	Naderi et al. 2008	Iran
EF989566	Capra wild	Naderi et al. 2008	Iran
EF989567	Capra wild	Naderi et al. 2008	Iran
EF989568	Capra wild	Naderi et al. 2008	Iran
EF989570	Capra wild	Naderi et al. 2008	Iran
EF989571	Capra wild	Naderi et al. 2008	Iran
EF989572	Capra wild	Naderi et al. 2008	Iran
EF989577	Capra wild	Naderi et al. 2008	Iran
EF989578	Capra wild	Naderi et al. 2008	Iran
EF989586	Capra wild	Naderi et al. 2008	Iran
EF989587	Capra wild	Naderi et al. 2008	Iran
EF989588	Capra wild	Naderi et al. 2008	Iran
EF989589	Capra wild	Naderi et al. 2008	Iran
EF989590	Capra wild	Naderi et al. 2008	Iran
EF989591	Capra wild	Naderi et al. 2008	Iran
EF989592	Capra wild	Naderi et al. 2008	Iran
EF989596	Capra wild	Naderi et al. 2008	Iran
EF989609	Capra wild	Naderi et al. 2008	Iran
EF989610	Capra wild	Naderi et al. 2008	Iran
EF989612	Capra wild	Naderi et al. 2008	Iran
EF989613	Capra wild	Naderi et al. 2008	Iran
EF617945	Capra domestic	Naderi et al. 2007	Iran
EF617965	Capra domestic	Naderi et al. 2007	Iran
EF618084	Capra domestic	Naderi et al. 2007	Iran
KR059253	Capra domestic	Colli et al. 2015	Iran
KR059254	Capra domestic	Colli et al. 2015	Iran
KR059255	Capra domestic	Colli et al. 2015	Iran
KR059256	Capra domestic	Colli et al. 2015	Iran
KR059257	Capra domestic	Colli et al. 2015	Iran
KR059258	Capra domestic	Colli et al. 2015	Iran
KR059259	Capra domestic	Colli et al. 2015	Iran
KR059260	Capra domestic	Colli et al. 2015	Iran
KR059261	Capra domestic	Colli et al. 2015	Iran
KR059262	Capra domestic	Colli et al. 2015	Iran
KR059263	Capra domestic	Colli et al. 2015	Iran
KR059264	Capra domestic	Colli et al. 2015	Iran
KR059265	Capra domestic	Colli et al. 2015	Iran
KR059266	Capra domestic	Colli et al. 2015	Iran
KR059502	Capra domestic	Colli et al. 2015	Iran
KR059503	Capra domestic	Colli et al. 2015	Iran
KR059504	Capra domestic	Colli et al. 2015	Iran
KR059505	Capra domestic	Colli et al. 2015	Iran
KR059506	Capra domestic	Colli et al. 2015	Iran
KR059507	Capra domestic	Colli et al. 2015	Iran
KR059508	Capra domestic	Colli et al. 2015	Iran
KR059509	Capra domestic	Colli et al. 2015	Iran
KR059510	Capra domestic	Colli et al. 2015	Iran
KR059511	Capra domestic	Colli et al. 2015	Iran
KR059512	Capra domestic	Colli et al. 2015	Iran
KR059513	Capra domestic	Colli et al. 2015	Iran
KR059514	Capra domestic	Colli et al. 2015	Iran
KR059515	Capra domestic	Colli et al. 2015	Iran
KR059516	Capra domestic	Colli et al. 2015	Iran
KR059517	Capra domestic	Colli et al. 2015	Iran
KR059518	Capra domestic	Colli et al. 2015	Iran
KR059519	Capra domestic	Colli et al. 2015	Iran
KR059520	Capra domestic	Colli et al. 2015	Iran
KR059521	Capra domestic	Colli et al. 2015	Iran
KR059522	Capra domestic	Colli et al. 2015	Iran
KR059523	Capra domestic	Colli et al. 2015	Iran
KR059524	Capra domestic	Colli et al. 2015	Iran
KR059525	Capra domestic	Colli et al. 2015	Iran
KR059526	Capra domestic	Colli et al. 2015	Iran
KR059527	Capra domestic	Colli et al. 2015	Iran
KR059528	Capra domestic	Colli et al. 2015	Iran
KR059529	Capra domestic	Colli et al. 2015	Iran
KR059530	Capra domestic	Colli et al. 2015	Iran
KR059531	Capra domestic	Colli et al. 2015	Iran
KR059532	Capra domestic	Colli et al. 2015	Iran
KR059533	Capra domestic	Colli et al. 2015	Iran
KR059534	Capra domestic	Colli et al. 2015	Iran
KR059535	Capra domestic	Colli et al. 2015	Iran
KR059536	Capra domestic	Colli et al. 2015	Iran
KR059537	Capra domestic	Colli et al. 2015	Iran
KR059538	Capra domestic	Colli et al. 2015	Iran
KR059539	Capra domestic	Colli et al. 2015	Iran
KR059540	Capra domestic	Colli et al. 2015	Iran
KR059541	Capra domestic	Colli et al. 2015	Iran
KR059542	Capra domestic	Colli et al. 2015	Iran
KR059543	Capra domestic	Colli et al. 2015	Iran
KR059544	Capra domestic	Colli et al. 2015	Iran
KR059545	Capra domestic	Colli et al. 2015	Iran
KR059546	Capra domestic	Colli et al. 2015	Iran
KR059547	Capra domestic	Colli et al. 2015	Iran
KR059548	Capra domestic	Colli et al. 2015	Iran
KR059549	Capra domestic	Colli et al. 2015	Iran
KR059550	Capra domestic	Colli et al. 2015	Iran
KR059551	Capra domestic	Colli et al. 2015	Iran
KR059552	Capra domestic	Colli et al. 2015	Iran
KR059553	Capra domestic	Colli et al. 2015	Iran
KR059554	Capra domestic	Colli et al. 2015	Iran
KR059555	Capra domestic	Colli et al. 2015	Iran
KR059556	Capra domestic	Colli et al. 2015	Iran
KR059557	Capra domestic	Colli et al. 2015	Iran
KR059558	Capra domestic	Colli et al. 2015	Iran
KR059559	Capra domestic	Colli et al. 2015	Iran
KR059560	Capra domestic	Colli et al. 2015	Iran
EF617966	Capra domestic	Colli et al. 2015	Iran
KR059189	Capra domestic	Colli et al. 2015	Iran
KR059207	Capra domestic	Colli et al. 2015	Iran
KR059208	Capra domestic	Colli et al. 2015	Iran
KR059213	Capra domestic	Colli et al. 2015	Iran
EF618057	Capra domestic	Colli et al. 2015	Iran
EF617976	Capra domestic	Colli et al. 2015	Iran
EF618079	Capra domestic	Colli et al. 2015	Iran
KR059191	Capra domestic	Colli et al. 2015	Iran
KR059216	Capra domestic	Colli et al. 2015	Iran
KR059703	Capra domestic	Colli et al. 2015	Iran
KR059217	Capra domestic	Colli et al. 2015	Iran
KR059704	Capra domestic	Colli et al. 2015	Iran
KR059705	Capra domestic	Colli et al. 2015	Iran
KR059706	Capra domestic	Colli et al. 2015	Iran
KR059707	Capra domestic	Colli et al. 2015	Iran
KR059708	Capra domestic	Colli et al. 2015	Iran
KR059709	Capra domestic	Colli et al. 2015	Iran
KR059218	Capra domestic	Colli et al. 2015	Iran
KR059710	Capra domestic	Colli et al. 2015	Iran
KR059711	Capra domestic	Colli et al. 2015	Iran
KR059712	Capra domestic	Colli et al. 2015	Iran
KR059713	Capra domestic	Colli et al. 2015	Iran
KR059714	Capra domestic	Colli et al. 2015	Iran
KR059715	Capra domestic	Colli et al. 2015	Iran
KR059716	Capra domestic	Colli et al. 2015	Iran
KR059717	Capra domestic	Colli et al. 2015	Iran
KR059718	Capra domestic	Colli et al. 2015	Iran
EF618009	Capra domestic	Colli et al. 2015	Iran
EF618012	Capra domestic	Colli et al. 2015	Iran
EF618014	Capra domestic	Colli et al. 2015	Iran
EF618015	Capra domestic	Colli et al. 2015	Iran
EF618080	Capra domestic	Colli et al. 2015	Iran
KR059733	Capra domestic	Colli et al. 2015	Iran
KR059734	Capra domestic	Colli et al. 2015	Iran
KR059735	Capra domestic	Colli et al. 2015	Iran
KR059736	Capra domestic	Colli et al. 2015	Iran
KR059737	Capra domestic	Colli et al. 2015	Iran
KR059738	Capra domestic	Colli et al. 2015	Iran
KR059750	Capra domestic	Colli et al. 2015	Iran
KR059751	Capra domestic	Colli et al. 2015	Iran
KR059752	Capra domestic	Colli et al. 2015	Iran
KR059753	Capra domestic	Colli et al. 2015	Iran
KR059754	Capra domestic	Colli et al. 2015	Iran
KR059755	Capra domestic	Colli et al. 2015	Iran
KR059756	Capra domestic	Colli et al. 2015	Iran
KR059757	Capra domestic	Colli et al. 2015	Iran
KR059192	Capra domestic	Colli et al. 2015	Iran
KR059758	Capra domestic	Colli et al. 2015	Iran
KR059759	Capra domestic	Colli et al. 2015	Iran
KR059760	Capra domestic	Colli et al. 2015	Iran
KR059761	Capra domestic	Colli et al. 2015	Iran
KR059762	Capra domestic	Colli et al. 2015	Iran
KR059763	Capra domestic	Colli et al. 2015	Iran
KR059764	Capra domestic	Colli et al. 2015	Iran
KR059765	Capra domestic	Colli et al. 2015	Iran
KR059766	Capra domestic	Colli et al. 2015	Iran
KR059767	Capra domestic	Colli et al. 2015	Iran
KR059768	Capra domestic	Colli et al. 2015	Iran
KR059769	Capra domestic	Colli et al. 2015	Iran
KR059770	Capra domestic	Colli et al. 2015	Iran
EF618047	Capra domestic	Colli et al. 2015	Iran
EF618050	Capra domestic	Colli et al. 2015	Iran
KR059771	Capra domestic	Colli et al. 2015	Iran
KR059772	Capra domestic	Colli et al. 2015	Iran
KR059773	Capra domestic	Colli et al. 2015	Iran
KR059774	Capra domestic	Colli et al. 2015	Iran
KR059775	Capra domestic	Colli et al. 2015	Iran
KR059776	Capra domestic	Colli et al. 2015	Iran
KR059816	Capra domestic	Colli et al. 2015	Iran
KR059817	Capra domestic	Colli et al. 2015	Iran
KR059818	Capra domestic	Colli et al. 2015	Iran
KR059819	Capra domestic	Colli et al. 2015	Iran
KR059820	Capra domestic	Colli et al. 2015	Iran
KR059821	Capra domestic	Colli et al. 2015	Iran
KR059822	Capra domestic	Colli et al. 2015	Iran
KR059823	Capra domestic	Colli et al. 2015	Iran
KR059824	Capra domestic	Colli et al. 2015	Iran
KR059825	Capra domestic	Colli et al. 2015	Iran
KR059826	Capra domestic	Colli et al. 2015	Iran
KR059827	Capra domestic	Colli et al. 2015	Iran
KR059828	Capra domestic	Colli et al. 2015	Iran
KR059206	Capra domestic	Colli et al. 2015	Iran
KR059829	Capra domestic	Colli et al. 2015	Iran
KR059830	Capra domestic	Colli et al. 2015	Iran
KR059831	Capra domestic	Colli et al. 2015	Iran
KR059832	Capra domestic	Colli et al. 2015	Iran
KR059833	Capra domestic	Colli et al. 2015	Iran
KR059834	Capra domestic	Colli et al. 2015	Iran
KR059835	Capra domestic	Colli et al. 2015	Iran
KR059836	Capra domestic	Colli et al. 2015	Iran
KR059837	Capra domestic	Colli et al. 2015	Iran
KR059838	Capra domestic	Colli et al. 2015	Iran
KR059839	Capra domestic	Colli et al. 2015	Iran
KR059840	Capra domestic	Colli et al. 2015	Iran
KR059841	Capra domestic	Colli et al. 2015	Iran
KR059842	Capra domestic	Colli et al. 2015	Iran
KR059843	Capra domestic	Colli et al. 2015	Iran
KR059305	Capra wild	Colli et al. 2015	Iran
KR059306	Capra wild	Colli et al. 2015	Iran
KF562053.1	Ovis wild	Fadakar and Rezaei 2014	Iran
KR697988	Ovis domestic	Lv et al. 2015	Iran
KR697987	Ovis domestic	Lv et al. 2015	Iran
KR697986	Ovis domestic	Lv et al. 2015	Iran
KR697985	Ovis domestic	Lv et al. 2015	Iran
KR697984	Ovis domestic	Lv et al. 2015	Iran
KR697983	Ovis domestic	Lv et al. 2015	Iran
KR697982	Ovis domestic	Lv et al. 2015	Iran
KR697981	Ovis domestic	Lv et al. 2015	Iran
KR697980	Ovis domestic	Lv et al. 2015	Iran
KR697979	Ovis domestic	Lv et al. 2015	Iran
KR697997	Ovis domestic	Lv et al. 2015	Iran
KR697996	Ovis domestic	Lv et al. 2015	Iran
KR697995	Ovis domestic	Lv et al. 2015	Iran
KR697994	Ovis domestic	Lv et al. 2015	Iran
KR697993	Ovis domestic	Lv et al. 2015	Iran
KR697992	Ovis domestic	Lv et al. 2015	Iran
KR697991	Ovis domestic	Lv et al. 2015	Iran
KR697990	Ovis domestic	Lv et al. 2015	Iran
KR697989	Ovis domestic	Lv et al. 2015	Iran
KR697998	Ovis domestic	Lv et al. 2015	Iran
KR697999	Ovis domestic	Lv et al. 2015	Iran
KR698000	Ovis domestic	Lv et al. 2015	Iran
KR698001	Ovis domestic	Lv et al. 2015	Iran
KR698002	Ovis domestic	Lv et al. 2015	Iran
KR698003	Ovis domestic	Lv et al. 2015	Iran
KR698004	Ovis domestic	Lv et al. 2015	Iran
KR698005	Ovis domestic	Lv et al. 2015	Iran
KR698006	Ovis domestic	Lv et al. 2015	Iran
KR698007	Ovis domestic	Lv et al. 2015	Iran
KR698008	Ovis domestic	Lv et al. 2015	Iran
KR698009	Ovis domestic	Lv et al. 2015	Iran
FJ936190	Ovis wild	Rezaei et al. 2010	Iran
FJ936191	Ovis wild	Rezaei et al. 2010	Iran
FJ936192	Ovis wild	Rezaei et al. 2010	Iran
FJ936196	Ovis wild	Rezaei et al. 2010	Iran
FJ936200	Ovis wild	Rezaei et al. 2010	Iran
FJ936201	Ovis wild	Rezaei et al. 2010	Iran
EU365980	Ovis wild	Rezaei et al. 2010	Iran
FJ936202	Ovis wild	Rezaei et al. 2010	Iran
EU365996	Ovis wild	Rezaei et al. 2010	Iran
EU365997	Ovis wild	Rezaei et al. 2010	Iran
FJ936203	Ovis wild	Rezaei et al. 2010	Iran
FJ936186	Ovis wild	Rezaei et al. 2010	Iran
FJ936187	Ovis wild	Rezaei et al. 2010	Iran
FJ936188	Ovis wild	Rezaei et al. 2010	Iran
EU366015	Ovis wild	Rezaei et al. 2010	Iran
FJ936189	Ovis wild	Rezaei et al. 2010	Iran
EU365975	Ovis wild	Rezaei et al. 2010	Iran
EU365976	Ovis wild	Rezaei et al. 2010	Iran
EU365977	Ovis wild	Rezaei et al. 2010	Iran
EU365979	Ovis wild	Rezaei et al. 2010	Iran
EU365981	Ovis wild	Rezaei et al. 2010	Iran
EU365983	Ovis wild	Rezaei et al. 2010	Iran
EU365984	Ovis wild	Rezaei et al. 2010	Iran
EU365985	Ovis wild	Rezaei et al. 2010	Iran
EU365986	Ovis wild	Rezaei et al. 2010	Iran
EU365987	Ovis wild	Rezaei et al. 2010	Iran
EU365988	Ovis wild	Rezaei et al. 2010	Iran
EU365989	Ovis wild	Rezaei et al. 2010	Iran
EU365998	Ovis wild	Rezaei et al. 2010	Iran
EU365999	Ovis wild	Rezaei et al. 2010	Iran
EU366000	Ovis wild	Rezaei et al. 2010	Iran
EU366070	Ovis wild	Rezaei et al. 2010	Iran
EU366002	Ovis wild	Rezaei et al. 2010	Iran
FJ936193	Ovis wild	Rezaei et al. 2010	Iran
FJ936194	Ovis wild	Rezaei et al. 2010	Iran
FJ936195	Ovis wild	Rezaei et al. 2010	Iran
EU366003	Ovis wild	Rezaei et al. 2010	Iran
EU366053	Ovis wild	Rezaei et al. 2010	Iran
EU366073	Ovis wild	Rezaei et al. 2010	Iran
FJ936197	Ovis wild	Rezaei et al. 2010	Iran
EU366016	Ovis wild	Rezaei et al. 2010	Iran
FJ936204	Ovis wild	Rezaei et al. 2010	Iran
FJ936205	Ovis wild	Rezaei et al. 2010	Iran
FJ936206	Ovis wild	Rezaei et al. 2010	Iran
FJ936209	Ovis wild	Rezaei et al. 2010	Iran
FJ936210	Ovis wild	Rezaei et al. 2010	Iran
FJ936211	Ovis wild	Rezaei et al. 2010	Iran
FJ936207	Ovis wild	Rezaei et al. 2010	Iran
FJ936208	Ovis wild	Rezaei et al. 2010	Iran
EU365991	Ovis wild	Rezaei et al. 2010	Iran
EU366009	Ovis wild	Rezaei et al. 2010	Iran
EU366068	Ovis wild	Rezaei et al. 2010	Iran
EU365978	Ovis wild	Rezaei et al. 2010	Iran
EU365982	Ovis wild	Rezaei et al. 2010	Iran
FJ936233	Ovis wild	Rezaei et al. 2010	Iran
FJ936234	Ovis wild	Rezaei et al. 2010	Iran
FJ936235	Ovis wild	Rezaei et al. 2010	Iran
EU366019	Ovis wild	Rezaei et al. 2010	Iran
EU366020	Ovis wild	Rezaei et al. 2010	Iran
EU366021	Ovis wild	Rezaei et al. 2010	Iran
FJ936222	Ovis wild	Rezaei et al. 2010	Iran
FJ936223	Ovis wild	Rezaei et al. 2010	Iran
FJ936224	Ovis wild	Rezaei et al. 2010	Iran
EU366005	Ovis wild	Rezaei et al. 2010	Iran
EU366006	Ovis wild	Rezaei et al. 2010	Iran
EU366007	Ovis wild	Rezaei et al. 2010	Iran
EU366026	Ovis wild	Rezaei et al. 2010	Iran
EU366027	Ovis wild	Rezaei et al. 2010	Iran
EU366028	Ovis wild	Rezaei et al. 2010	Iran
EU366029	Ovis wild	Rezaei et al. 2010	Iran
EU366030	Ovis wild	Rezaei et al. 2010	Iran
FJ936225	Ovis wild	Rezaei et al. 2010	Iran
FJ936226	Ovis wild	Rezaei et al. 2010	Iran
EU366031	Ovis wild	Rezaei et al. 2010	Iran
EU366032	Ovis wild	Rezaei et al. 2010	Iran
EU366035	Ovis wild	Rezaei et al. 2010	Iran
FJ936227	Ovis wild	Rezaei et al. 2010	Iran
FJ936228	Ovis wild	Rezaei et al. 2010	Iran
FJ936229	Ovis wild	Rezaei et al. 2010	Iran
FJ936230	Ovis wild	Rezaei et al. 2010	Iran
FJ936231	Ovis wild	Rezaei et al. 2010	Iran
FJ936232	Ovis wild	Rezaei et al. 2010	Iran
EU365993	Ovis wild	Rezaei et al. 2010	Iran
EU365994	Ovis wild	Rezaei et al. 2010	Iran
EU365995	Ovis wild	Rezaei et al. 2010	Iran
EU366011	Ovis wild	Rezaei et al. 2010	Iran
EU366012	Ovis wild	Rezaei et al. 2010	Iran
EU366013	Ovis wild	Rezaei et al. 2010	Iran
EU366014	Ovis wild	Rezaei et al. 2010	Iran
EU366054	Ovis wild	Rezaei et al. 2010	Iran
FJ936212	Ovis wild	Rezaei et al. 2010	Iran
EU366069	Ovis wild	Rezaei et al. 2010	Iran
EU366018	Ovis wild	Rezaei et al. 2010	Iran
EU366056	Ovis wild	Rezaei et al. 2010	Iran
EU366071	Ovis wild	Rezaei et al. 2010	Iran
FJ936217	Ovis wild	Rezaei et al. 2010	Iran
References:
Beigmohammadi S, Ashrafi KP, Seyedabadi HR. 2018. Mitochondrial Diversity and Phylogenetic Structure of Mahabadi Goat Population. Austin Journal of Veterinary Science & Animal Husbandry 1037
Colli L, Lancioni H, Cardinali I, Olivieri A, Rosario Capodiferro M, Pellecchia M, Rzepus M, Zamani W, Naderi S, Gandini F, et al. 2015. Whole mitochondrial genomes unveil the impact of domestication on goat matrilineal variability. BMC Genomics 16:1115
Karimi V, Hedayat Evrigh N, Seyed Sharifi R, Nikbin S. 2017. Invetigation of genetic structure of Khalkhali goat using mitochondrial genome. Modern Genetic Journal 12:217-227
Lv F, Peng W, Yang J, Zhao Y, Li W, Liu M, Ma Y, Zhao Q, Yang G, Wang F, et al. 2015. Mitogenomic Meta-Analysis Identifies Two Phases of Migration in the History of Eastern Eurasian Sheep. Molecular biology and evolution 32:2515-2533
Naderi S, Rezaei H-R, Pompanon F, Blum MGB, Negrini R, Naghash H-R, Balkız Ö, Mashkour M, Gaggiotti OE, Ajmone-Marsan P, et al. 2008. The goat domestication process inferred from large-scale mitochondrial DNA analysis of wild and domestic individuals. PNAS. 2008 105:17659-64
Rezaei HR, Naderi S, Chintauan-Marquier IC, Taberlet P, Virk AT, Naghash HR et al. 2010. Evolution and taxonomy of the wild species of the genus Ovis (Mammalia, Artiodactyla, Bovidae). Molecular Phylogenetics and Evolution 54: 315–326.

## Sheet: SM_Tab.4
Supplementary Table 4. Microsatellite multiplexes, primer data and PCR thermocycling conditions for the Asiatic cheetah. *loci were monomorphic and were excluded from the analysis at later stages, **loci had more than two allele for each individual and were excluded from the analysis at later stages.
Multiplex	Microsatellites	Dye	Allele range		Marker	PCR profiles							Primer_set	Primer_F	Primer_R	Min_length	Max_length	target_gene	Reference
						Temperature	Time	N cycles	Temperature	Time	N cycles		16S_mam	CGGTTGGGGTGACCTCGGA	GCTGTTATCCCTAGGGTAACT	100	190	16s	Deagle et al. 2009
MS1	FCA310-mini	FAM	123-125		Microsatellites	Pre			Post				12SV5.1	ACTGGGATTAGATACCCC	TAGAACAGGCTCCTCTAG	70	130	12s	Riaz et al., 2011
	FCA8	FAM	165-173			95ºC	15'		95ºC	15'	1		Egeter-2019-Cap	TGTATADMGTACATTAAA	AAGCTCGTGATCTARTGG	80	400	D-Loop	This study
	FCA171	VIC	128-130			95ºC	30''	9 (-0.5ºC/cycle)	95ºC	30''	9 (-0.5ºC/cycle)		Cheetah_block	CTATGCTTAGCCCTAAACCTAGATAGTTAACTC				12s	This study
	FCA97*	NED	167			62ºC	90''		62ºC	1'
	FCA75-mini	PET	155-159			72ºC	30''		72ºC	30''
MS2	FCA126	FAM	149-151			95ºC	30''	11	95ºC	30''	36
	FCA224	FAM	187-189			58ºC	90''		58ºC	45''
	FCA205	VIC	124-134			72ºC	30''		72ºC	30''
	FCA5	NED	160-162			60ºC	15'		60ºC	30'	1
	FCA230	PET	125-133		16SMAM	95ºC	15'
	ZFXY	PET				95ºC	30''	40
MS3	FCA14	FAM	174-184			52ºC	30''
	FCA212	VIC	141-143			72ºC	30''
	FCA247	VIC	170-186			72ºC	10'
	FCA96	VIC	229-237		12SV5-1	95ºC	15'
	FCA85	NED	141-149			95ºC	30''	40
	FCA133	PET	165-167			47ºC	15''
MS4	FCA26	FAM	163-175			72ºC	30''
	FCA78	FAM	216-226			72ºC	10'
	FCA69**	VIC	127-131		Egeter-2019-Cap	95ºC	10'
	FCA45	VIC	164-166			95ºC	30''	38
	FCA214*	VIC	196			45ºC	30''
	FCA105*	PET	212			72ºC	30''
						72ºC	10'
References:
Deagle B E, Kirkwood R, Jarman SN. 2009. Analysis of Australian fur seal diet by pyrosequencing prey DNA in faeces. Molecular Ecology 18: 2022–2038.
Riaz T, Shehzad W, Viari A, Pompanon F, Taberlet P, Coissac E. 2011. ecoPrimers: inference of new DNA barcode markers from whole genome sequence analysis. Nucleic Acid Research. 39:

## Sheet: SM_Tab.5
Supplementary Table 5. Detailed taxatable produced from 16S_mam primer
taxon	AJV1	AJV11	AJV15	AJV19	AJV3	AJV38	AJV4	AJV7	AJV8	AJV355	AJV356	AJV358	AJV359	AJV360	AJV361	AJV363	AJV365	AJV366	AJV367	AJV369	AJV370	AJV371	AJV372	AJV373	AJV374	AJV376	AJV377	AJV378	AJV379	AJV380	AJV381	AJV382	AJV10	AJV100	AJV101	AJV102	AJV103	AJV104	AJV105	AJV106	AJV107	AJV108	AJV109	AJV110	AJV111	AJV112	AJV113	AJV114	AJV115
Eukaryota;Chordata;Aves;Galliformes;Phasianidae;Gallus;Gallus gallus	0	0	0	0	0	0	0	0	0	0	0	525	0	0	0	0	0	0	0	0	0	0	0	0	0	0	0	0	0	0	0	0	0	0	0	0	0	0	0	0	0	0	0	0	0	0	0	0	0
Eukaryota;Chordata;Aves;Galliformes;Phasianidae;NA;NA	0	0	0	0	0	0	0	0	0	0	0	0	0	0	0	83	0	0	0	0	0	0	0	0	0	0	0	0	0	0	0	0	0	0	0	0	0	0	0	0	0	0	0	0	0	0	0	0	0
Eukaryota;Chordata;Aves;Galliformes;Phasianidae;Tetraogallus;NA	0	0	0	0	0	0	0	0	0	0	0	0	0	0	0	135	0	0	0	0	0	0	0	0	0	0	0	0	0	0	0	0	0	0	0	0	0	0	0	0	0	0	0	0	0	0	0	0	0
Eukaryota;Chordata;Aves;Passeriformes;Corvidae;Corvus;NA	0	0	0	0	0	0	0	0	0	0	0	0	0	0	0	0	0	0	0	0	0	0	0	0	0	0	0	0	0	0	0	0	0	0	0	0	0	0	0	0	0	0	0	0	0	0	0	0	0
Eukaryota;Chordata;Aves;Strigiformes;Strigidae;NA;NA	0	0	0	0	0	0	0	0	0	0	0	0	0	0	0	0	0	0	0	0	0	0	0	0	0	0	0	0	0	0	0	0	0	0	0	0	0	0	0	0	0	0	0	0	0	0	0	0	0
Eukaryota;Chordata;Mammalia;Artiodactyla;Bovidae;Capra;NA	0	0	294	0	0	0	0	0	0	0	0	0	0	0	0	0	0	0	0	0	0	0	0	0	0	0	0	0	0	67	57	61	0	0	0	0	103	0	0	0	0	0	0	0	0	0	0	0	0
Eukaryota;Chordata;Mammalia;Artiodactyla;Bovidae;Gazella;Gazella subgutturosa	0	0	0	0	0	0	0	0	0	0	0	0	0	0	0	0	0	0	0	53	60	523	0	72	1028	0	0	111	0	0	0	0	0	0	0	0	0	0	0	0	0	0	0	0	0	0	0	0	0
Eukaryota;Chordata;Mammalia;Artiodactyla;Bovidae;Gazella;NA	0	0	0	0	0	0	0	0	0	0	0	0	0	0	0	0	0	0	0	181	238	1845	0	367	3403	0	0	336	0	0	0	0	0	0	0	0	0	0	0	0	0	0	0	0	0	0	0	0	0
Eukaryota;Chordata;Mammalia;Artiodactyla;Bovidae;NA;NA	0	0	0	0	0	0	0	0	0	0	0	0	0	0	0	0	0	0	0	0	0	0	0	0	205	0	0	0	0	0	0	0	0	0	0	0	0	0	0	0	0	0	0	0	0	0	0	0	0
Eukaryota;Chordata;Mammalia;Artiodactyla;Bovidae;Ovis;NA	0	0	0	0	0	0	61	1535	0	0	0	0	0	0	0	0	0	0	0	0	0	0	0	0	0	0	0	0	0	0	0	0	0	0	0	0	0	0	0	178	0	314	0	0	145	484	0	952	181
Eukaryota;Chordata;Mammalia;Artiodactyla;Bovidae;Ovis;Ovis aries	0	0	0	0	0	0	0	0	0	0	0	0	0	0	0	0	0	0	0	0	0	0	0	0	0	0	0	0	0	0	0	0	0	0	0	0	0	0	0	0	0	0	0	0	0	0	0	0	0
Eukaryota;Chordata;Mammalia;Artiodactyla;Camelidae;Camelus;Camelus dromedarius	0	0	0	0	0	65	0	0	0	0	0	0	0	0	0	0	0	0	0	0	0	0	0	0	0	0	0	0	0	0	0	0	0	0	0	0	0	0	0	0	0	0	0	0	0	0	0	0	0
Eukaryota;Chordata;Mammalia;Artiodactyla;NA;NA;NA	0	0	0	0	0	0	0	0	0	0	0	0	0	0	0	0	0	0	0	0	0	0	0	0	100	0	0	0	0	0	0	0	0	0	0	0	0	0	0	0	0	0	0	0	0	0	0	0	0
Eukaryota;Chordata;Mammalia;Carnivora;Canidae;Canis;Canis aureus	0	0	0	0	0	0	0	0	0	0	0	0	0	0	0	0	0	0	0	0	0	0	0	0	0	0	0	0	0	0	0	0	0	0	0	0	0	0	0	0	0	0	0	0	0	0	0	0	0
Eukaryota;Chordata;Mammalia;Carnivora;Canidae;Canis;Canis lupus	0	0	0	1702	0	0	0	0	0	0	0	0	0	0	0	0	0	0	0	10937	2110	5837	380	8990	15184	0	0	0	1669	19370	1660	24247	1140	0	0	0	0	0	0	0	0	0	0	0	0	0	0	0	0
Eukaryota;Chordata;Mammalia;Carnivora;Canidae;Canis;NA	0	0	0	0	0	0	0	0	0	0	0	0	0	0	0	0	0	0	0	279	66	177	0	213	556	0	0	0	0	643	56	566	0	0	0	0	0	0	0	0	0	0	0	0	0	0	0	187	97
Eukaryota;Chordata;Mammalia;Carnivora;Canidae;NA;NA	0	0	0	0	0	0	0	0	0	77	0	0	0	0	0	0	0	0	0	0	0	0	0	0	0	0	0	0	0	0	0	0	0	0	0	0	0	0	0	0	0	0	0	0	0	0	0	0	0
Eukaryota;Chordata;Mammalia;Carnivora;Felidae;Acinonyx;Acinonyx jubatus	1158	2805	1109	0	808	0	0	0	2707	0	502	0	0	0	0	0	0	0	0	0	0	0	0	0	0	0	0	20871	0	0	0	0	0	0	0	0	0	0	0	0	0	0	0	0	0	0	0	0	0
Eukaryota;Chordata;Mammalia;Carnivora;Felidae;Acinonyx;NA	0	0	0	0	0	0	0	0	0	0	0	0	0	0	0	0	0	0	0	0	0	0	0	0	0	0	0	522	0	0	0	0	0	0	0	0	0	0	0	0	0	0	0	0	0	0	0	0	0
Eukaryota;Chordata;Mammalia;Carnivora;Felidae;Caracal;Caracal caracal	0	0	0	0	0	0	1544	0	0	0	0	12907	0	0	0	0	5602	9692	1235	0	0	0	0	0	0	0	4075	0	0	0	0	0	0	0	0	0	0	0	406	436	0	0	0	0	0	580	709	0	0
Eukaryota;Chordata;Mammalia;Carnivora;Felidae;Caracal;NA	0	0	0	0	0	0	0	0	0	0	0	525	0	0	0	0	1003	502	146	0	0	0	0	0	0	0	420	0	0	0	0	0	0	0	0	0	0	0	0	0	0	0	0	0	0	0	0	0	0
Eukaryota;Chordata;Mammalia;Carnivora;Felidae;Felis;Felis catus	0	0	0	0	0	0	0	0	0	196	250	0	0	0	0	0	0	0	0	0	0	0	0	0	371	1319	0	0	0	0	0	0	0	0	0	0	0	0	0	0	0	0	0	0	0	0	0	0	0
Eukaryota;Chordata;Mammalia;Carnivora;Felidae;Felis;NA	0	0	0	0	0	0	0	0	0	58	139	0	0	0	0	0	0	0	0	0	0	0	0	0	0	182	0	0	0	0	0	0	0	0	0	0	0	0	0	0	0	0	0	0	0	0	0	0	0
Eukaryota;Chordata;Mammalia;Carnivora;Felidae;NA;NA	0	0	0	0	0	0	0	0	0	3899	7691	0	0	0	0	0	192	55	55	0	0	0	0	0	0	17261	79	0	0	0	0	0	0	0	0	0	0	0	0	0	0	0	0	0	0	0	0	0	0
Eukaryota;Chordata;Mammalia;Carnivora;Felidae;Panthera;NA	0	0	0	0	0	0	0	0	0	0	0	0	0	0	0	0	44	0	0	0	0	0	0	0	0	0	0	0	0	0	0	0	0	0	0	0	0	0	0	0	0	0	0	0	0	0	0	0	0
Eukaryota;Chordata;Mammalia;Carnivora;Felidae;Panthera;Panthera pardus	0	0	0	0	0	1711	0	0	0	0	0	0	0	0	0	0	0	0	0	0	0	0	0	0	0	0	0	0	0	0	0	0	0	0	0	0	0	0	0	0	0	0	0	0	0	0	0	0	0
Eukaryota;Chordata;Mammalia;Carnivora;Hyaenidae;Hyaena;Hyaena hyaena	0	0	0	0	0	0	0	0	0	0	0	0	0	0	0	0	0	0	0	0	0	0	0	0	0	0	0	0	0	0	0	0	0	301	0	0	0	962	0	0	0	0	0	0	0	0	0	0	0
Eukaryota;Chordata;Mammalia;Eulipotyphla;Erinaceidae;NA;NA	0	0	0	0	0	0	0	0	0	0	0	0	0	0	0	0	1074	0	1910	0	0	0	0	0	0	0	0	0	0	0	0	0	0	0	0	0	0	0	0	0	0	0	0	0	0	0	0	0	0
Eukaryota;Chordata;Mammalia;Lagomorpha;Leporidae;Lepus;Lepus europaeus	0	0	0	0	0	0	0	0	0	0	0	0	0	0	0	0	0	0	0	0	0	0	0	0	0	0	0	0	0	0	0	0	0	196	0	0	0	144	0	0	0	0	0	0	0	0	0	0	0
Eukaryota;Chordata;Mammalia;Lagomorpha;Leporidae;Lepus;Lepus tibetanus	0	0	0	0	0	0	0	0	0	0	0	0	0	0	0	0	0	0	0	0	0	0	0	0	0	0	0	0	0	0	0	0	0	0	0	0	0	0	0	0	0	0	0	0	0	0	0	0	0
Eukaryota;Chordata;Mammalia;Lagomorpha;Leporidae;Lepus;NA	0	0	0	0	0	0	0	0	0	0	0	0	0	0	0	884	0	0	0	0	0	0	0	261	0	0	0	0	0	0	0	0	0	0	0	0	0	0	0	0	0	0	0	0	0	0	0	0	0
Eukaryota;Chordata;Mammalia;Lagomorpha;Leporidae;NA;NA	158	0	0	0	0	0	0	0	0	0	0	0	0	0	0	0	0	0	0	0	0	0	0	0	0	0	0	0	0	0	0	0	0	0	0	0	0	0	0	0	0	0	0	0	0	0	0	0	0
Eukaryota;Chordata;Mammalia;Perissodactyla;Equidae;Equus;NA	0	0	0	0	0	0	0	0	0	0	0	0	0	0	0	0	0	0	0	0	0	0	0	0	0	0	0	0	0	0	0	0	0	0	0	0	0	0	0	0	0	0	0	0	0	0	0	0	0
Eukaryota;Chordata;Mammalia;Rodentia;Dipodidae;Jaculus;NA	0	0	0	0	0	0	0	0	0	230	4002	0	0	0	0	0	0	0	0	0	0	0	0	0	0	0	0	0	0	0	0	0	0	0	0	0	0	0	0	0	0	0	0	0	0	0	0	0	0
Eukaryota;Chordata;Mammalia;Rodentia;Dipodidae;NA;NA	0	0	0	0	0	0	0	0	0	105	1660	0	0	0	0	0	0	0	0	0	0	0	0	0	0	0	0	0	0	0	0	0	0	0	0	0	0	0	0	0	0	0	0	0	0	0	0	0	0
Eukaryota;Chordata;Mammalia;Rodentia;Hystricidae;Hystrix;Hystrix indica	0	0	0	0	0	0	0	0	0	0	0	0	0	0	0	0	0	0	0	0	0	0	0	0	0	0	0	0	0	0	0	0	0	0	0	0	0	0	0	0	0	0	0	0	0	0	0	0	0
Eukaryota;Chordata;Mammalia;Rodentia;Hystricidae;Hystrix;NA	0	0	0	0	0	0	0	0	0	0	0	0	0	0	0	0	0	0	0	0	0	0	0	0	0	0	0	0	0	0	0	0	0	0	0	0	0	0	0	0	0	0	0	0	0	0	0	0	0
Eukaryota;Chordata;Mammalia;Rodentia;Muridae;Gerbillus;Gerbillus nanus	0	0	0	0	0	0	0	0	0	0	0	0	0	0	369	0	0	0	0	0	0	0	0	0	0	0	0	0	0	0	0	0	0	0	0	407	0	0	0	0	0	0	0	0	0	0	0	0	0
Eukaryota;Chordata;Mammalia;Rodentia;Muridae;Gerbillus;NA	0	0	0	0	0	0	0	0	0	0	0	0	0	0	223	0	0	0	0	0	0	0	0	0	0	0	0	0	0	0	0	0	0	0	0	254	0	0	0	0	0	0	0	0	0	0	0	0	0
Eukaryota;Chordata;Mammalia;Rodentia;Muridae;Meriones;Meriones meridianus	0	0	0	0	0	0	0	0	0	131	0	1060	0	0	0	0	0	0	0	0	0	0	0	0	0	0	0	0	0	0	0	0	0	0	0	0	0	0	0	0	0	0	0	0	0	0	0	0	0
Eukaryota;Chordata;Mammalia;Rodentia;Muridae;Meriones;NA	0	0	0	0	0	0	0	0	0	295	0	73	0	0	0	0	0	0	0	0	0	0	0	0	0	1230	0	0	0	0	0	0	0	0	0	0	0	0	0	0	0	0	0	0	0	0	0	0	0
Eukaryota;Chordata;Mammalia;Rodentia;NA;NA;NA	0	0	0	0	0	0	0	0	0	0	141	0	0	0	419	0	0	0	0	0	0	0	0	0	0	0	0	0	0	0	0	0	0	0	0	0	0	0	0	0	0	0	0	0	0	0	0	0	0
Eukaryota;NA;NA;NA;NA;NA;NA	0	0	0	0	0	0	0	0	0	0	0	0	0	0	0	0	0	0	0	0	0	0	0	0	0	0	0	0	0	0	0	0	0	0	0	0	0	0	0	0	0	0	0	0	0	0	0	0	0
Eukaryota;Chordata;Mammalia;Artiodactyla;Suidae;Sus;Sus scrofa	0	0	0	0	0	0	0	0	0	0	0	0	0	0	0	0	0	0	0	0	0	0	0	0	0	0	0	0	0	0	0	0	0	0	0	0	0	0	0	0	0	0	0	0	0	0	0	0	0
Eukaryota;Chordata;Mammalia;Carnivora;Canidae;Vulpes;Vulpes vulpes	0	0	0	0	0	0	0	0	0	3474	0	0	4577	7822	5639	23077	0	0	162	0	0	0	0	0	0	0	740	0	0	0	0	0	0	0	951	257	1114	0	54	0	45	323	1128	1410	678	0	0	0	0
[truncated: 293 more columns]

## Sheet: SM_Tab.6
Supplementary Table 6. Detailed taxatable produced from 12SV5.1 primer
taxon	AJV1	AJV11	AJV15	AJV22	AJV8	AJV276	AJV312	AJV362	AJV364	AJV368	AJV375	AJV74	AJV83	AJV378	AJV144	AJV163	AJV165	AJV17	AJV170	AJV171	AJV174	AJV176	AJV177	AJV178	AJV21	AJV223	AJV224	AJV229	AJV232	AJV233	AJV234	AJV237	AJV238	AJV239	AJV249	AJV252	AJV255	AJV256	AJV263	AJV264	AJV266	AJV267	AJV269	AJV270	AJV271	AJV272	AJV273	AJV274	AJV277
Eukaryota;Chordata;Aves;Galliformes;Phasianidae;Gallus;Gallus gallus	0	0	0	0	0	0	0	0	0	0	0	0	0	0	0	0	0	0	0	0	0	0	0	0	0	0	0	0	0	0	0	0	0	0	0	0	0	0	0	0	0	0	0	0	0	0	0	0	0
Eukaryota;Chordata;Lepidosauria;Squamata;NA;NA;NA	0	0	0	0	0	0	0	0	0	0	0	0	0	0	0	0	0	0	0	0	0	0	0	0	0	0	0	0	0	0	0	0	0	0	0	0	0	0	0	0	0	0	0	0	0	0	0	0	0
Eukaryota;Chordata;Mammalia;Artiodactyla;Bovidae;Capra;Capra hircus	0	1179	49600	0	0	588	153	0	0	0	0	0	0	0	7502	0	0	1535	0	0	0	0	0	0	0	0	0	0	0	0	0	0	0	0	0	0	0	24950	0	0	0	0	32946	4185	38176	23682	32252	705	0
Eukaryota;Chordata;Mammalia;Artiodactyla;Bovidae;Capra;Capra wild	0	9437	8561	0	0	9624	3057	0	0	0	0	0	0	0	0	0	0	372	0	0	0	0	0	0	0	0	0	0	0	0	0	0	0	0	0	0	0	4563	0	0	0	0	12338	13637	14081	840	3315	0	0
Eukaryota;Chordata;Mammalia;Artiodactyla;Bovidae;Capra;NA	0	0	694	0	0	0	0	0	0	0	0	2785	0	0	0	0	0	0	0	0	0	0	0	0	0	44	0	0	0	634	878	0	0	54	0	0	0	339	0	0	0	0	606	84	471	204	527	69	0
Eukaryota;Chordata;Mammalia;Artiodactyla;Bovidae;Gazella;Gazella bennettii	0	0	0	0	0	0	0	90	119	0	160	0	0	0	0	0	0	0	0	0	0	0	0	0	0	0	0	0	0	0	0	0	0	0	0	0	0	0	0	0	0	0	0	0	0	0	0	0	0
Eukaryota;Chordata;Mammalia;Artiodactyla;Bovidae;Gazella;Gazella subgutturosa	0	0	0	0	0	0	0	223	963	0	213	0	0	111	0	0	0	0	0	0	0	0	0	0	0	0	0	0	0	0	0	0	0	0	0	0	0	0	0	0	0	0	0	0	0	0	0	0	0
Eukaryota;Chordata;Mammalia;Artiodactyla;Bovidae;Gazella;NA	0	0	0	0	0	0	0	778	417	0	1194	0	0	336	0	0	0	0	0	0	0	0	0	0	0	0	0	0	0	0	0	0	0	0	0	0	0	0	0	0	0	0	0	0	0	0	0	0	0
Eukaryota;Chordata;Mammalia;Artiodactyla;Bovidae;NA;NA	0	48	765	0	0	0	60	15097	12656	0	24966	0	0	0	405	0	0	82	255	232	381	177	372	112	568	51	331	6894	365	774	399	0	428	0	162	118	0	531	88	113	217	186	597	109	373	292	981	564	294
Eukaryota;Chordata;Mammalia;Artiodactyla;Bovidae;Ovis;NA	173	280	64	325	12569	0	9678	0	0	0	0	2530	0	0	0	0	3440	2091	24877	30296	23207	70758	37260	5377	70086	23203	32884	0	45309	41488	27582	2047	35990	8981	28005	8413	0	0	6129	14516	32338	18593	95	0	0	0	58	53423	28705
Eukaryota;Chordata;Mammalia;Artiodactyla;Bovidae;Ovis;Ovis domestic	0	0	0	0	163	0	0	0	0	0	0	0	68	0	0	0	0	0	0	0	0	0	0	0	0	0	0	0	0	0	0	0	0	0	0	0	0	0	0	0	0	0	0	0	0	0	0	0	0
Eukaryota;Chordata;Mammalia;Artiodactyla;Bovidae;Ovis;Ovis wild	17828	4621	1901	0	0	0	9837	0	0	0	0	0	0	0	0	6341	7900	2942	9657	9503	10313	3233	10204	6718	8875	0	0	0	0	0	0	5044	0	222	171	5496	2772	0	3464	11040	7304	19264	348	0	0	0	0	11650	14950
Eukaryota;Chordata;Mammalia;Artiodactyla;Camelidae;Camelus;Camelus dromedarius	0	0	0	0	0	0	0	0	0	0	0	0	0	0	0	0	0	0	0	0	0	0	0	0	0	0	47	0	0	0	0	0	0	0	0	0	0	0	0	0	0	0	0	0	0	0	0	0	0
Eukaryota;Chordata;Mammalia;Artiodactyla;Camelidae;Camelus;NA	261	0	0	0	0	0	0	0	0	0	0	0	0	0	0	0	0	0	0	0	0	0	0	0	0	0	0	0	0	0	0	0	0	0	0	0	0	0	0	0	0	0	0	0	0	0	0	0	0
Eukaryota;Chordata;Mammalia;Artiodactyla;Camelidae;NA;NA	0	0	0	0	0	0	0	0	0	0	0	0	0	0	0	0	0	0	0	0	0	0	0	0	0	0	0	0	0	0	0	0	0	0	0	0	0	0	0	0	0	0	0	0	0	0	0	0	0
Eukaryota;Chordata;Mammalia;Artiodactyla;NA;NA;NA	0	0	0	0	0	0	0	0	0	0	0	0	0	0	0	0	0	0	0	0	0	0	0	0	0	0	0	0	0	0	0	0	0	0	0	0	0	0	0	0	0	0	0	0	0	0	0	0	0
Eukaryota;Chordata;Mammalia;Carnivora;Canidae;Canis;Canis lupus	0	0	0	0	0	0	506	0	0	0	0	0	0	0	0	0	0	0	0	0	0	0	0	0	0	0	0	0	0	0	0	0	0	0	0	0	0	0	0	0	0	0	0	0	0	0	0	0	0
Eukaryota;Chordata;Mammalia;Carnivora;Canidae;NA;NA	0	0	0	0	0	0	42	0	0	0	0	0	0	0	34194	0	0	0	0	0	0	0	0	0	0	0	0	0	0	0	0	0	0	0	0	0	0	0	0	0	0	0	0	0	0	0	0	0	0
Eukaryota;Chordata;Mammalia;Carnivora;Felidae;Acinonyx;Acinonyx jubatus	11961	6568	3559	2507	22743	6287	8001	4321	5603	2684	4479	2271	4832	20871	0	10250	14961	6162	12393	5102	10505	317	7091	5285	7504	270	16941	674	5842	7017	9776	1112	19315	8107	6305	7173	8656	5840	9080	5793	7897	10666	2490	10847	2341	7169	3799	9678	7732
Eukaryota;Chordata;Mammalia;Carnivora;Felidae;Acinonyx;NA	0	0	0	0	0	0	0	0	0	0	0	0	0	522	0	0	0	0	0	0	0	0	0	0	0	0	0	0	0	0	0	0	0	0	0	0	0	0	0	0	0	0	0	0	0	0	0	0	0
Eukaryota;Chordata;Mammalia;Carnivora;Felidae;Caracal;Caracal caracal	0	0	0	0	0	0	0	0	0	0	0	0	0	0	0	0	0	0	0	0	0	0	0	0	0	0	0	0	0	0	0	0	0	0	0	0	0	0	0	0	0	0	0	0	0	0	0	0	0
Eukaryota;Chordata;Mammalia;Carnivora;Felidae;Felis;Felis chaus	0	0	0	0	0	0	0	0	0	0	0	0	0	0	0	0	0	0	0	0	0	0	0	0	0	0	0	0	0	0	0	0	0	0	0	0	0	0	0	0	0	0	0	0	0	0	0	0	0
Eukaryota;Chordata;Mammalia;Carnivora;Felidae;Felis;NA	117	0	59	0	511	0	0	549	664	0	123	0	0	0	0	484	87	0	612	0	0	0	220	0	0	0	0	0	0	295	147	0	0	504	0	404	131	0	0	116	0	0	0	0	0	0	0	0	134
Eukaryota;Chordata;Mammalia;Carnivora;Felidae;Lynx;NA	45	0	0	0	194	0	0	0	48	0	0	0	0	0	0	200	0	0	187	0	0	0	68	0	0	0	0	0	0	49	0	0	0	180	0	99	48	0	0	44	0	0	0	0	0	0	0	0	0
Eukaryota;Chordata;Mammalia;Carnivora;Felidae;NA;NA	59736	19083	16054	2291	113723	28815	34938	14861	17591	7163	21889	5349	25088	0	0	47973	29945	21538	61938	24276	41230	0	30092	30646	34351	0	71433	0	23892	27834	35524	0	80548	35935	19349	28983	39517	25021	51035	20722	26902	44446	13568	48019	17624	25547	14454	40765	32472
Eukaryota;Chordata;Mammalia;Carnivora;Felidae;Panthera;NA	0	0	53	0	0	0	0	0	336	53	0	0	0	0	0	0	0	0	84	72	52	0	72	53	93	0	77	0	56	83	43	0	76	0	0	0	0	0	62	44	42	49	53	0	40	0	0	67	68
Eukaryota;Chordata;Mammalia;Carnivora;NA;NA;NA	978	173	190	0	4419	0	162	3388	3038	269	426	0	156	0	0	4176	4498	0	4726	0	0	0	1019	346	0	0	294	0	0	2597	1182	0	0	4316	0	3743	1301	0	830	1225	0	644	0	0	207	154	0	0	1112
Eukaryota;Chordata;Mammalia;Chiroptera;NA;NA;NA	0	0	0	0	0	0	0	0	0	0	0	0	0	0	0	0	0	0	0	0	0	0	0	0	0	0	0	0	0	133	0	0	0	0	0	0	0	0	0	0	0	0	0	0	0	0	0	56	0
Eukaryota;Chordata;Mammalia;Lagomorpha;Leporidae;Lepus;Lepus europaeus	0	0	0	0	0	0	0	0	0	0	0	0	0	0	0	0	0	0	0	0	0	0	0	0	0	0	0	0	0	0	0	0	0	0	0	0	0	0	0	0	0	0	0	0	0	0	0	0	0
Eukaryota;Chordata;Mammalia;Lagomorpha;Leporidae;Lepus;NA	53	0	0	0	0	0	0	0	0	4275	0	0	0	0	0	0	0	0	0	0	0	0	0	0	0	0	0	0	0	0	0	0	0	0	0	0	0	0	0	0	0	0	0	0	0	116	0	0	0
Eukaryota;Chordata;Mammalia;Lagomorpha;Leporidae;NA;NA	461	0	0	0	0	0	0	0	0	87	0	0	0	0	0	0	0	0	0	0	0	0	0	0	0	0	0	0	0	0	0	0	0	0	0	0	0	0	0	0	0	0	0	0	0	0	0	0	0
Eukaryota;Chordata;Mammalia;NA;NA;NA;NA	0	0	0	0	0	0	101	82	56	94	84	0	0	0	538	0	0	0	111	0	98	0	249	89	307	0	107	0	124	240	158	0	119	0	0	0	0	0	0	0	242	0	0	0	0	0	0	0	131
Eukaryota;Chordata;Mammalia;Perissodactyla;Equidae;Equus;Equus caballus	0	0	0	0	0	0	0	0	0	0	0	0	0	0	0	0	0	0	0	0	0	0	0	0	0	0	0	0	0	0	0	0	0	0	0	0	0	380	0	0	0	0	0	0	0	0	0	0	0
Eukaryota;Chordata;Mammalia;Perissodactyla;Equidae;Equus;NA	0	0	0	0	0	0	0	0	0	0	0	0	0	0	0	0	0	0	0	0	0	0	0	0	0	0	0	0	0	0	0	0	0	0	0	0	0	95	0	0	0	0	0	0	0	0	0	0	0
Eukaryota;Chordata;Mammalia;Primates;Hominidae;Homo;Homo sapiens	0	0	0	58	0	0	0	120	0	0	0	0	0	0	0	0	0	0	0	0	0	0	0	0	0	0	0	0	0	0	0	0	0	0	0	0	0	0	0	0	0	0	0	0	0	0	0	0	0
Eukaryota;Chordata;Mammalia;Primates;Hominidae;Homo;NA	0	0	0	0	0	0	0	0	0	0	0	0	0	0	0	0	0	0	0	0	0	0	0	0	0	0	0	0	0	0	0	0	0	0	0	0	0	0	0	0	0	0	0	0	0	0	0	0	0
Eukaryota;Chordata;Mammalia;Primates;Hominidae;NA;NA	0	0	0	0	0	0	0	0	0	0	0	0	0	0	0	0	0	0	0	0	0	0	0	0	0	0	0	0	0	0	0	0	0	0	0	0	0	0	0	0	0	0	0	0	0	0	0	0	0
Eukaryota;Chordata;Mammalia;Primates;NA;NA;NA	0	0	0	0	0	0	0	0	0	0	0	0	0	0	0	0	0	0	0	0	0	0	0	0	0	0	0	0	0	0	0	0	0	0	0	0	0	0	0	0	0	0	0	0	0	0	0	0	0
Eukaryota;Chordata;Mammalia;Rodentia;Dipodidae;Jaculus;NA	0	0	0	0	0	0	0	0	0	0	0	0	0	0	0	0	0	0	0	0	0	0	0	0	0	0	0	0	0	0	0	0	0	0	0	0	0	0	0	0	0	0	0	0	0	0	0	0	0
Eukaryota;Chordata;Mammalia;Rodentia;Dipodidae;NA;NA	0	0	0	0	0	0	0	0	0	0	0	0	0	0	0	0	0	0	0	0	0	0	0	0	0	0	0	0	0	0	0	0	0	0	0	0	0	0	0	0	0	0	0	0	0	0	0	0	0
Eukaryota;Chordata;Mammalia;Rodentia;Muridae;Meriones;Meriones meridianus	0	0	0	0	0	0	0	0	0	0	0	0	0	0	0	0	0	0	0	0	0	0	0	0	0	0	0	0	0	0	0	0	0	0	0	0	0	0	0	0	0	0	0	0	0	0	0	0	0
Eukaryota;Chordata;Mammalia;Rodentia;Muridae;Meriones;NA	0	0	0	0	0	0	0	0	0	0	0	0	0	0	0	0	0	0	0	0	0	0	0	0	0	286	0	0	0	0	0	0	0	0	0	0	0	0	0	0	0	0	0	0	0	0	0	0	0
Eukaryota;Chordata;Mammalia;Rodentia;Muridae;Mus;Mus musculus	0	0	0	0	0	0	0	0	0	0	0	0	0	0	0	0	0	0	0	0	0	0	0	0	0	0	0	0	0	0	0	0	0	0	0	0	0	0	0	0	0	0	0	0	0	0	0	0	0
Eukaryota;Chordata;Mammalia;Rodentia;Muridae;Mus;NA	0	0	0	0	0	0	0	0	0	0	0	0	0	0	0	0	0	0	0	0	0	0	0	0	0	0	0	0	0	0	0	0	0	0	0	0	0	0	0	0	0	0	0	0	0	0	0	0	0
Eukaryota;NA;NA;NA;NA;NA;NA	0	0	0	0	0	0	0	0	0	0	0	0	0	0	0	0	0	0	0	107	0	0	0	0	0	0	0	0	0	0	0	0	0	0	0	0	0	0	0	0	0	0	0	0	0	0	0	0	0
Eukaryota;Chordata;Mammalia;Artiodactyla;Suidae;Sus;Sus scrofa	0	0	0	0	0	0	0	1647	0	0	0	0	0	0	0	0	0	0	0	0	0	0	0	0	0	0	0	0	0	0	0	0	0	0	0	0	0	0	0	0	0	0	0	0	0	0	0	0	0
Eukaryota;Chordata;Mammalia;Carnivora;Canidae;Vulpes;Vulpes vulpes	0	0	0	0	0	0	0	0	0	0	0	0	0	0	7486	0	0	0	0	0	0	0	0	0	0	0	0	152	0	0	0	0	0	0	0	0	0	0	0	0	0	0	0	0	0	0	0	0	0
[truncated: 90 more columns]

[truncated: 1 more sheets: SM_Tab.7]
